# Supplementary material for: XIST Loss Induces Variable Transcriptional Responses Dependent on Cell States
Source: Noncoding RNA. 2025 Sep 12;11(5):67. doi: 10.3390/ncrna11050067 (PMC12452299; doi:10.3390/ncrna11050067)
Supplement: Supplementary file 1 [file ncrna-11-00067-s001.zip]

Archive with 12 entries (9 files):
- Supplementary/
- Supplementary/Supplementary Excel File S1.xlsx
- Supplementary/Supplementary Excel File S2.xlsx
- Supplementary/Supplementary Figures S1 to S3.pdf
- Supplementary/Supplementary Tables S1 to S8.pdf
- __MACOSX/
- __MACOSX/._Supplementary
- __MACOSX/Supplementary/
- __MACOSX/Supplementary/._Supplementary Excel File 1.xlsx
- __MACOSX/Supplementary/._Supplementary Excel File 2.xlsx
- __MACOSX/Supplementary/._Supplementary Figures_1_to_3.pdf
- __MACOSX/Supplementary/._Supplementary Tables_1_to_8.pdf
