# Supplementary material for: XIST Loss Induces Variable Transcriptional Responses Dependent on Cell States
Source: Noncoding RNA. 2025 Sep 12;11(5):67. doi: 10.3390/ncrna11050067 (PMC12452299; doi:10.3390/ncrna11050067)
Supplement: Supplementary file 1 [file ncrna-11-00067-s001.zip › Supplementary/Supplementary Excel File S1.xlsx]

## Sheet: escape
gene_name	avg_AR_CTRL	avg_AR_KD_X7	avg_AR_KD_X9	Combined_XCI_status	delta_AR_KD_X7	delta_AR_KD_X9
GEMIN8	0	0.0555556	0.0909091	escape	0.0555556	0.0909091
CA5BP1	0.102778	0.137334	0.296153	escape	0.0345563	0.193376
CA5B	0.102778	0.160681	0.241548	escape	0.0579037	0.13877
UBA1	0.140353	0.163885	0.229625	escape	0.0235321	0.0892715
SYAP1	0.14742	0.186082	0.166611	escape	0.0386618	0.0191905
TRAPPC2	0.153846	0.175661	0.225	escape	0.0218152	0.0711538
PPP2R3B	0.233333	0.390476	0.400042	escape	0.157143	0.166709
EIF1AX	0.264941	0.281051	0.333013	escape	0.0161102	0.0680727
ASMTL-AS1	0.302166	0.337783	0.345022	escape	0.0356167	0.0428552
GTPBP6	0.330233	0.367077	0.418666	escape	0.0368442	0.0884332
AKAP17A	0.389757	0.425776	0.391154	escape	0.0360193	0.00139724
EIF2S3	0.167869	0.11426	0.124444	escape	-0.0536096	-0.0434253
JPX	0.200087	0.0634938	0.191966	escape	-0.136593	-0.00812086
PLCXD1	0.245984	0.233076	0.228067	escape	-0.0129087	-0.0179173
ZRSR2	0.318665	0.282589	0.264983	escape	-0.036076	-0.0536822
ZFX	0.326447	0.18412	0.261535	escape	-0.142327	-0.0649115
CDK16	0.340319	0.304295	0.278704	escape	-0.0360238	-0.0616149
SLC25A6	0.356685	0.336175	0.296628	escape	-0.0205093	-0.0600565
ZBED1	0.39547	0.378903	0.374392	escape	-0.0165668	-0.0210782
DHRSX	0.395984	0.381493	0.378447	escape	-0.0144914	-0.0175371
TXLNG	0.41856	0.312234	0.301744	escape	-0.106327	-0.116817
DDX3X	0.42178	0.39631	0.414409	escape	-0.0254705	-0.00737141
KDM5C	0.444179	0.375806	0.409276	escape	-0.0683731	-0.034903
SMC1A	0.456717	0.00972222	0.441405	escape	-0.446994	-0.0153116
IQSEC2	0.462222	0.245327	0.381227	escape	-0.216895	-0.0809949
ASMT	0.46345	0.405242	0.375615	escape	-0.0582086	-0.0878354
USP9X	0	0.161111	0	escape	0.161111	0
OFD1	0	0.0714286	0	escape	0.0714286	0
SYTL4	0	0.0751634	0	escape	0.0751634	0
ASMTL	0.323069	0.35993	0.320934	escape	0.0368611	-0.00213413
CD99	0.44608	0.447314	0.36854	escape	0.00123475	-0.0775398
RAB9A	0.2	0.179448	0.2	escape	-0.0205517	0
CD99P1	0.202703	0.181571	0.230154	escape	-0.0211325	0.0274509
PRKX	0.297816	0.272116	0.313768	escape	-0.0256994	0.0159517
RPS4X	0.306471	0	0.323865	escape	-0.306471	0.0173938
KDM6A	0.41026	0.382962	0.427422	escape	-0.0272973	0.0171623

## Sheet: inactive
gene_name	avg_AR_CTRL	avg_AR_KD_X7	avg_AR_KD_X9	Combined_XCI_status	delta_AR_KD_X7	delta_AR_KD_X9
RPL39	0	0.230769	0.0777778	inactive	0.230769	0.0777778
SPIN3	0	0.13468	0.0945378	inactive	0.13468	0.0945378
TTC3P1	0	0.0357688	0.0515152	inactive	0.0357688	0.0515152
MORF4L2	0	0.0222222	0.0833333	inactive	0.0222222	0.0833333
MBNL3	0.0196078	0.105882	0.0921551	inactive	0.0862745	0.0725472
RAP2C-AS1	0.0196078	0.0529412	0.0798535	inactive	0.0333333	0.0602456
TAB3	0.0238095	0.0333333	0.0902778	inactive	0.00952381	0.0664683
FTSJ1	0.0909091	0.2	0.233333	inactive	0.109091	0.142424
SLC9A7	0.129188	0.164613	0.144266	inactive	0.0354254	0.0150776
FTX	0.134323	0.148926	0.150374	inactive	0.0146032	0.0160514
MAGT1	0.164315	0.223088	0.179936	inactive	0.0587727	0.0156211
XIAP	0.16585	0.209447	0.173465	inactive	0.0435974	0.00761509
CXorf56	0.178446	0.20984	0.213272	inactive	0.0313935	0.034826
TRMT2B	0.195026	0.210215	0.225749	inactive	0.0151885	0.0307223
GNL3L	0.197537	0.225713	0.199416	inactive	0.0281754	0.00187846
SLC25A43	0.2	0.290224	0.232906	inactive	0.0902244	0.032906
APOOL	0.224611	0.244612	0.238183	inactive	0.0200012	0.0135716
SH3KBP1	0.293093	0.33857	0.383092	inactive	0.0454771	0.0899995
COL4A5	0.0238095	0	0.0144928	inactive	-0.0238095	-0.00931677
TSPYL2	0.025641	0	0	inactive	-0.025641	-0.025641
DLG3	0.0464621	0	0	inactive	-0.0464621	-0.0464621
FMR1	0.0571958	0	0	inactive	-0.0571958	-0.0571958
TAF1	0.0666667	0	0	inactive	-0.0666667	-0.0666667
RRAGB	0.0769231	0	0.0625	inactive	-0.0769231	-0.0144231
RPS6KA3	0.0864379	0	0	inactive	-0.0864379	-0.0864379
MED12	0.0969697	0	0	inactive	-0.0969697	-0.0969697
RBMX	0.0974826	0.0796121	0.0593881	inactive	-0.0178706	-0.0380945
MID1	0.101031	0	0	inactive	-0.101031	-0.101031
CHRDL1	0.111111	0.0166667	0.037037	inactive	-0.0944444	-0.0740741
NXT2	0.136407	0	0	inactive	-0.136407	-0.136407
CCDC120	0.153846	0.085101	0.0401515	inactive	-0.0687451	-0.113695
LAGE3	0.157895	0.0277778	0	inactive	-0.130117	-0.157895
ZNF75D	0.181818	0.0333333	0	inactive	-0.148485	-0.181818
ACOT9	0.191952	0.159856	0.169771	inactive	-0.0320962	-0.0221811
POLA1	0.272727	0.180556	0.0574592	inactive	-0.0921717	-0.215268
SYN1	0.319816	0.0580952	0	inactive	-0.261721	-0.319816
CHM	0.414019	0	0.376002	inactive	-0.414019	-0.0380176
EFNB1	0.5	0	0	inactive	-0.5	-0.5
KRBOX4	0	0.0238095	0	inactive	0.0238095	0
DMD	0	0.124176	0	inactive	0.124176	0
HUWE1	0.0422105	0.0441378	0.0166667	inactive	0.00192735	-0.0255438
MECP2	0.0527778	0.140745	0.0166667	inactive	0.0879668	-0.0361111
RPL36A	0.0967271	0.141103	0.0856873	inactive	0.0443762	-0.0110398
HNRNPH2	0.0967271	0.141103	0.0856873	inactive	0.0443762	-0.0110398
NONO	0.138824	0.13925	0.13785	inactive	0.000426129	-0.000973918
ARHGEF9	0	0	0.0333333	inactive	0	0.0333333
ZNF674-AS1	0	0	0.1	inactive	0	0.1
ABCD1	0	0	0.0666667	inactive	0	0.0666667
ZMYM3	0.0358025	0.00617284	0.315397	inactive	-0.0296296	0.279595
IL13RA1	0.0454545	0	0.0512821	inactive	-0.0454545	0.00582751
PGK1	0.0454545	0	0.1	inactive	-0.0454545	0.0545455
GK	0.0559441	0.0198413	0.0966667	inactive	-0.0361028	0.0407226
CLCN5	0.0909091	0	0.166667	inactive	-0.0909091	0.0757576
PHKA1	0.1	0	0.107197	inactive	-0.1	0.00719697
TMEM187	0.134716	0	0.216374	inactive	-0.134716	0.0816582
CENPI	0.140079	0.0810821	0.171866	inactive	-0.0589973	0.0317866
SSR4	0.181818	0.133929	0.289647	inactive	-0.0478896	0.107828
DUSP9	0.3351	0.0388117	0.358465	inactive	-0.296288	0.0233655
DNASE1L1	0	0	0	inactive	0	0
PIGA	0	0	0	inactive	0	0
RPGR	0	0	0	inactive	0	0
RPL10	0	0	0	inactive	0	0
TIMM8A	0	0	0	inactive	0	0
ZNF674	0	0	0	inactive	0	0
PRPS2	0	0	0	inactive	0	0
WWC3	0	0	0	inactive	0	0
SPIN4	0	0	0	inactive	0	0

## Sheet: variable escape
gene_name	avg_AR_CTRL	avg_AR_KD_X7	avg_AR_KD_X9	Combined_XCI_status	delta_AR_KD_X7	delta_AR_KD_X9
RBM3	0.0566777	0.0605553	0.0111111	variable	0.00387763	-0.0455666
TBL1X	0.0647816	0.152187	0.136319	variable	0.0874051	0.0715376
ARHGAP4	0.0156645	0.00455882	0.16538	variable	-0.0111057	0.149716
RBBP7	0.243645	0.211684	0.287496	variable	-0.0319609	0.0438511
CTPS2	0.261586	0.224527	0.227449	variable	-0.0370597	-0.0341374
NAA10	0.286759	0	0.40909	variable	-0.286759	0.122331
TIMP1	0.319816	0.0580952	0	variable	-0.261721	-0.319816
HCFC1	0.340099	0	0.405919	variable	-0.340099	0.0658197
