# Supplementary material for: XIST Loss Induces Variable Transcriptional Responses Dependent on Cell States
Source: Noncoding RNA. 2025 Sep 12;11(5):67. doi: 10.3390/ncrna11050067 (PMC12452299; doi:10.3390/ncrna11050067)
Supplement: Supplementary file 1 [file ncrna-11-00067-s001.zip › Supplementary/Supplementary Excel File S2.xlsx]

## Sheet: OVCAR3
OVCAR3_KD_X7	Ranking	Chromosome	padj<0.05;|log2FC|>1	Ranking	Chromosome	padj<0.05;log2FC>1	Ranking	Chromosome	padj<0.05;log2FC<-1	Ranking	Chromosome	padj<0.05;|log2FC|>0.58	Ranking	Chromosome	padj<0.05;log2FC>0.58	Ranking	Chromosome	padj<0.05;log2FC<-0.58
	1	7	4.35335	1	21	2.22717	1	7	2.47855	1	7	7.245	1	21	3.34076	1	2	5.29466
	2	2	3.15378	2	1	1.92614	2	2	1.86464	2	2	7.06722	2	7	3.01875	2	7	4.22625
	3	10	2.80066	3	3	1.87708	3	18	1.50198	3	19	4.42133	3	1	2.89804	3	19	2.08062
	4	3	2.78535	4	7	1.8748	4	8	1.2987	4	17	4.36433	4	17	2.81467	4	X	1.85185
	5	19	2.69831	5	10	1.72982	5	19	1.07282	5	20	4.12783	5	20	2.59654	5	8	1.77096
	6	21	2.67261	6	19	1.62549	6	10	1.07084	6	1	4.02898	6	3	2.54314	6	18	1.66008
	7	1	2.56229	7	12	1.59084	7	14	1.0252	7	10	3.99506	7	10	2.51236	7	14	1.58052
	8	8	2.47934	8	20	1.53129	8	X	1.00644	8	9	3.93049	8	13	2.4022	8	17	1.54965
	9	18	2.45059	9	4	1.46413	9	17	0.917141	9	21	3.89755	9	9	2.39967	9	20	1.53129
	10	20	2.3968	10	9	1.44808	10	6	0.911376	10	12	3.88164	10	12	2.35444	10	9	1.53082
	11	17	2.34029	11	17	1.42315	11	3	0.908265	11	3	3.87526	11	22	2.35294	11	12	1.5272
	12	12	2.32262	12	13	1.37268	12	11	0.893887	12	8	3.69933	12	19	2.3407	12	6	1.50849
	13	6	2.26273	13	6	1.35135	13	20	0.865513	13	22	3.52941	13	11	2.07612	13	10	1.4827
	14	4	2.19619	14	22	1.31488	14	5	0.845804	14	6	3.5198	14	6	2.01131	14	11	1.44175
	15	22	2.14533	15	16	1.30988	15	22	0.83045	15	11	3.51788	15	16	1.98353	15	3	1.33212
	16	14	2.13584	16	2	1.28913	16	4	0.732064	16	14	3.50278	16	4	1.93997	16	5	1.30124
	17	9	2.11005	17	8	1.18064	17	12	0.731785	17	13	3.36307	17	8	1.92837	17	22	1.17647
	18	13	1.99039	18	15	1.11972	18	9	0.661978	18	X	3.1401	18	14	1.92226	18	1	1.13094
	19	11	1.93195	19	14	1.11064	19	15	0.645995	19	4	2.96486	19	2	1.77256	19	15	1.03359
	20	5	1.85426	20	11	1.03806	20	1	0.636155	20	5	2.96031	20	5	1.65908	20	4	1.02489
	21	X	1.81159	21	5	1.00846	21	13	0.617708	21	18	2.9249	21	15	1.63652	21	13	0.960879
	22	15	1.76572	22	18	0.948617	22	21	0.445434	22	16	2.69461	22	X	1.28824	22	16	0.711078
	23	16	1.64671	23	X	0.805153	23	16	0.336826	23	15	2.67011	23	18	1.26482	23	21	0.556793
		mean	2.38551		mean	1.41597		mean	0.969546		mean	3.88356		mean	2.21987		mean	1.66369
OVCAR3_KD_X9	Ranking	Chromosome	padj<0.05;|log2FC|>1	Ranking	Chromosome	padj<0.05;log2FC>1	Ranking	Chromosome	padj<0.05;log2FC<-1	Ranking	Chromosome	padj<0.05;|log2FC|>0.58	Ranking	Chromosome	padj<0.05;log2FC>0.58	Ranking	Chromosome	padj<0.05;log2FC<-0.58
	1	7	3.49539	1	7	2.19256	1	18	2.29249	1	2	7.13628	1	7	3.0823	1	2	5.70902
	2	2	3.31492	2	20	1.66445	2	2	2.18692	2	7	4.9571	2	12	2.60897	2	18	2.45059
	3	8	3.22708	3	12	1.62265	3	8	1.69225	3	9	4.88209	3	9	2.60654	3	19	2.3407
	4	3	3.02755	4	10	1.60626	4	3	1.57433	4	8	4.60449	4	10	2.59473	4	9	2.27555
	5	20	2.99601	5	8	1.53483	5	5	1.46389	5	3	4.51105	5	21	2.56125	5	8	2.24321
	6	18	2.7668	6	1	1.50203	6	9	1.44808	6	12	4.32708	6	20	2.52996	6	5	2.17957
	7	10	2.71829	7	3	1.45322	7	20	1.33156	7	19	4.19376	7	1	2.49161	7	3	2.14956
	8	12	2.70442	8	21	1.44766	8	7	1.30283	8	10	4.11862	8	3	2.36149	8	7	1.8748
	9	9	2.68928	9	4	1.35432	9	11	1.23991	9	1	4.02898	9	8	2.36128	9	6	1.85418
	10	1	2.57996	10	6	1.25707	10	14	1.23879	10	17	3.98482	10	4	2.2694	10	14	1.79411
	11	5	2.53741	11	22	1.24567	11	6	1.19422	11	6	3.95977	11	17	2.21379	11	11	1.78777
	12	6	2.45129	12	9	1.24121	12	10	1.11203	12	20	3.9281	12	6	2.10559	12	17	1.77103
	13	21	2.44989	13	16	1.23503	13	12	1.08177	13	11	3.80623	13	11	2.01845	13	12	1.7181
	14	4	2.306	14	17	1.17015	14	1	1.07793	14	21	3.78619	14	16	1.94611	14	X	1.61031
	15	11	2.19146	15	19	1.13784	15	X	1.0467	15	5	3.77358	15	22	1.86851	15	1	1.53737
	16	14	2.17856	16	2	1.12799	16	19	1.0078	16	14	3.50278	16	19	1.85306	16	10	1.52389
	17	19	2.14564	17	15	1.07666	17	21	1.00223	17	4	3.4407	17	15	1.72265	17	20	1.39814
	18	17	2.11891	18	5	1.07352	18	4	0.951684	18	18	3.39921	18	14	1.70867	18	15	1.24892
	19	15	1.98105	19	11	0.951557	19	17	0.948767	19	X	3.01932	19	5	1.59401	19	13	1.23542
	20	X	1.97262	20	14	0.939769	20	15	0.904393	20	16	2.99401	20	13	1.57859	20	21	1.22494
	21	22	1.86851	21	X	0.925926	21	13	0.754976	21	15	2.97158	21	2	1.42726	21	4	1.1713
	22	16	1.79641	22	13	0.892244	22	22	0.622837	22	22	2.83737	22	X	1.40902	22	16	1.0479
	23	13	1.64722	23	18	0.474308	23	16	0.561377	23	13	2.814	23	18	0.948617	23	22	0.968858
		mean	2.48542		mean	1.26639		mean	1.21903		mean	3.95553		mean	2.08095		mean	1.87458

## Sheet: MaSC_&_ML
MaSC_KO	Ranking	chromosome	padj<0.05;|log2FC|>1	Ranking	chromosome	padj<0.05;log2FC>1	Ranking	chromosome	padj<0.05;log2FC<-1	Ranking	chromosome	padj<0.05;|log2FC|>0.58	Ranking	chromosome	padj<0.05;log2FC>0.58	Ranking	chromosome	padj<0.05;log2FC<-0.58
	1	20	8.58855	1	20	6.39148	1	4	5.12445	1	20	14.6471	1	19	10.9558	1	4	8.82138
	2	4	5.85652	2	11	3.40254	2	8	4.329	2	19	13.0364	2	20	10.9188	2	8	7.04447
	3	11	5.62284	3	19	2.79584	3	5	3.70852	3	11	11.88	3	11	8.04498	3	3	6.69089
	4	8	4.95868	4	22	2.21453	4	10	3.41845	4	4	10.1757	4	22	7.95848	4	5	6.311
	5	9	4.75796	5	16	2.09581	5	9	3.39264	5	1	10.0548	5	16	6.47455	5	2	6.21547
	6	5	4.45673	6	7	1.77947	6	13	3.36307	6	3	9.96064	6	17	6.32511	6	6	6.12822
	7	10	4.32455	7	17	1.67615	7	3	3.30003	7	9	9.88829	7	7	4.73467	7	13	5.97117
	8	3	4.29912	8	1	1.41368	8	6	3.1741	8	17	9.39279	8	1	4.64746	8	10	5.93081
	9	1	4.22336	9	9	1.36533	9	2	3.03867	9	2	9.13904	9	9	4.30285	9	9	5.58544
	10	2	4.18969	10	X	1.3285	10	18	2.9249	10	22	9.06574	10	12	3.69074	10	1	5.40732
	11	X	4.14654	11	2	1.15101	11	X	2.81804	11	16	9.05689	11	X	3.46216	11	18	5.21739
	12	13	4.11805	12	3	0.999092	12	1	2.80968	12	8	8.85478	12	3	3.26975	12	12	5.09068
	13	7	4.06737	13	10	0.906096	13	21	2.56125	13	7	8.83381	13	2	2.92357	13	15	4.52196
	14	19	4.06372	14	12	0.859052	14	12	2.54534	14	12	8.78142	14	15	2.67011	14	14	4.48526
	15	6	3.77121	15	13	0.754976	15	7	2.28789	15	10	8.36079	15	10	2.42998	15	X	4.1868
	16	16	3.44311	16	5	0.748211	16	14	2.22127	16	5	8.32791	16	14	2.34942	16	7	4.09914
	17	12	3.40439	17	15	0.732127	17	11	2.2203	17	6	8.01383	17	5	2.01692	17	21	4.00891
	18	18	3.32016	18	4	0.732064	18	20	2.19707	18	X	7.64895	18	6	1.88561	18	11	3.83506
	19	17	3.16256	19	14	0.726185	19	15	1.89492	19	13	7.20659	19	8	1.81031	19	20	3.72836
	20	21	3.00668	20	8	0.629673	20	17	1.4864	20	15	7.19208	20	21	1.55902	20	17	3.06768
	21	14	2.94746	21	6	0.597109	21	16	1.34731	21	14	6.83469	21	4	1.35432	21	16	2.58234
	22	22	2.69896	22	21	0.445434	22	19	1.26788	22	18	6.56126	22	18	1.34387	22	19	2.08062
	23	15	2.62705	23	18	0.395257	23	22	0.484429	23	21	5.56793	23	13	1.23542	23	22	1.10727
		mean	4.17632		mean	1.48433		mean	2.69198		mean	9.06441		mean	4.18973		mean	4.87468
ML_KO	Ranking	chromosome	padj<0.05;|log2FC|>1	Ranking	chromosome	padj<0.05;log2FC>1	Ranking	chromosome	padj<0.05;log2FC<-1	Ranking	chromosome	padj<0.05;|log2FC|>0.58	Ranking	chromosome	padj<0.05;log2FC>0.58	Ranking	chromosome	padj<0.05;log2FC<-0.58
	1	19	3.18596	1	11	2.04729	1	19	1.82055	1	19	5.75423	1	11	3.51788	1	19	3.93368
	2	9	2.81341	2	21	1.8931	2	16	1.57186	2	11	5.16148	2	7	2.98697	2	17	3.19418
	3	11	2.76817	3	5	1.75667	3	17	1.3599	3	9	4.79934	3	4	2.96486	3	16	3.14371
	4	8	2.63676	4	2	1.72652	4	9	1.19983	4	16	4.30389	4	21	2.67261	4	22	2.76817
	5	5	2.47235	5	7	1.65237	5	22	1.17647	5	17	4.30108	5	2	2.67035	5	9	2.73066
	6	16	2.39521	6	4	1.64714	6	1	1.07793	6	3	4.29912	6	3	2.66424	6	1	2.26188
	7	20	2.33023	7	9	1.61357	7	8	1.06257	7	8	4.17159	7	5	2.56994	7	8	1.96773
	8	4	2.306	8	8	1.57418	8	12	0.922685	8	1	4.15268	8	X	2.33494	8	12	1.84537
	9	12	2.2908	9	20	1.46471	9	20	0.865513	9	12	4.13618	9	12	2.2908	9	10	1.64745
	10	1	2.22654	10	3	1.42295	10	15	0.861326	10	4	3.98975	10	8	2.20386	10	11	1.6436
	11	2	2.1639	11	X	1.36876	11	10	0.823723	11	7	3.87671	11	6	2.07417	11	3	1.63488
	12	3	2.14956	12	12	1.36812	12	3	0.726612	12	5	3.87118	12	9	2.06868	12	20	1.59787
	13	17	2.11891	13	19	1.36541	13	11	0.720877	13	2	3.7523	13	15	2.06718	13	6	1.44563
	14	21	2.11581	14	14	1.23879	14	5	0.71568	14	22	3.59862	14	13	1.99039	14	15	1.42119
	15	7	2.06546	15	6	1.22564	15	6	0.659962	15	10	3.54201	15	14	1.92226	15	5	1.30124
	16	22	2.00692	16	1	1.14861	16	4	0.658858	16	6	3.5198	16	10	1.89456	16	2	1.08195
	17	15	1.98105	17	15	1.11972	17	14	0.598035	17	15	3.48837	17	1	1.89079	17	14	1.06792
	18	6	1.88561	18	18	0.948617	18	2	0.437385	18	20	3.46205	18	20	1.86418	18	4	1.02489
	19	14	1.83682	19	13	0.892244	19	7	0.413092	19	21	3.45212	19	19	1.82055	19	7	0.889736
	20	X	1.69082	20	22	0.83045	20	X	0.322061	20	X	3.09984	20	18	1.50198	20	21	0.77951
	21	10	1.60626	21	16	0.823353	21	18	0.237154	21	14	2.99018	21	16	1.16018	21	X	0.764895
	22	18	1.18577	22	10	0.782537	22	21	0.222717	22	13	2.53946	22	17	1.10689	22	18	0.632411
	23	13	1.09815	23	17	0.759013	23	13	0.205903	23	18	2.13439	23	22	0.83045	23	13	0.549073
		mean	2.1448		mean	1.33347		mean	0.811334		mean	3.84332		mean	2.13342		mean	1.7099

## Sheet: ESC
ESC_KO_C7	Ranking	chromosome	padj<0.05;|log2FC|>1	Ranking	chromosome	padj<0.05;log2FC>1	Ranking	chromosome	padj<0.05;log2FC<-1	Ranking	chromosome	padj<0.05;|log2FC|>0.58	Ranking	chromosome	padj<0.05;log2FC>0.58	Ranking	chromosome	padj<0.05;log2FC<-0.58
	1	19	0.877763	1	X	0.402576	1	19	0.845254	1	6	1.44563	1	X	1.16747	1	19	1.30039
	2	18	0.632411	2	10	0.205931	2	18	0.55336	2	X	1.36876	2	6	0.691389	2	9	0.827472
	3	6	0.628536	3	8	0.196773	3	6	0.502828	3	19	1.3329	3	4	0.402635	3	7	0.826184
	4	5	0.618087	4	5	0.195185	4	7	0.476644	4	10	1.07084	4	5	0.35784	4	22	0.761246
	5	10	0.617792	5	4	0.183016	5	11	0.432526	5	5	1.04099	5	10	0.329489	5	6	0.754243
	6	X	0.563607	6	2	0.138122	6	5	0.422902	6	16	0.973054	6	8	0.275482	6	16	0.748503
	7	15	0.516796	7	15	0.129199	7	22	0.415225	7	9	0.868846	7	15	0.258398	7	10	0.741351
	8	4	0.512445	8	6	0.125707	8	9	0.413736	8	7	0.85796	8	3	0.242204	8	11	0.720877
	9	7	0.508421	9	3	0.121102	9	10	0.411862	9	14	0.854336	9	16	0.224551	9	18	0.711462
	10	14	0.469885	10	16	0.112275	10	13	0.411805	10	4	0.841874	10	2	0.207182	10	14	0.683469
	11	11	0.461361	11	12	0.0954502	11	20	0.399467	11	11	0.836217	11	12	0.1909	11	5	0.683149
	12	9	0.45511	12	14	0.0854336	12	15	0.387597	12	22	0.83045	12	14	0.170867	12	17	0.664137
	13	1	0.424103	13	18	0.0790514	13	14	0.384451	13	12	0.827235	13	20	0.133156	13	12	0.636335
	14	22	0.415225	14	17	0.0632511	14	1	0.37109	14	15	0.81826	14	17	0.126502	14	1	0.583142
	15	2	0.414365	15	1	0.0530129	15	17	0.347881	15	17	0.790639	15	1	0.123697	15	15	0.559862
	16	13	0.411805	16	9	0.0413736	16	4	0.329429	16	18	0.790514	16	11	0.11534	16	2	0.552486
	17	16	0.411677	17	19	0.0325098	17	16	0.299401	17	2	0.759669	17	21	0.111359	17	20	0.532623
	18	17	0.411132	18	7	0.0317763	18	2	0.276243	18	8	0.708383	18	18	0.0790514	18	13	0.480439
	19	20	0.399467	19	11	0.0288351	19	12	0.222717	19	1	0.706839	19	22	0.0692042	19	4	0.439239
	20	8	0.393546	20	13	0	20	21	0.222717	20	20	0.665779	20	9	0.0413736	20	8	0.4329
	21	3	0.333031	21	20	0	21	3	0.211929	21	3	0.575235	21	19	0.0325098	21	3	0.333031
	22	12	0.318167	22	21	0	22	8	0.196773	22	13	0.480439	22	7	0.0317763	22	21	0.222717
	23	21	0.222717	23	22	0	23	X	0.161031	23	21	0.334076	23	13	0	23	X	0.201288
			0.47902			0.100895			0.378125			0.859953			0.234016			0.625937
ESC_KO_C18	Ranking	chromosome	padj<0.05;|log2FC|>1	Ranking	chromosome	padj<0.05;log2FC>1	Ranking	chromosome	padj<0.05;log2FC<-1	Ranking	chromosome	padj<0.05;|log2FC|>0.58	Ranking	chromosome	padj<0.05;log2FC>0.58	Ranking	chromosome	padj<0.05;log2FC<-0.58
	1	4	0.692042	1	X	0.442834	1	6	0.374251	1	X	1.20773	1	X	1.0467	1	2	0.703351
	2	X	0.563607	2	4	0.346021	2	4	0.346021	2	6	1.16018	2	6	0.561377	2	6	0.598802
	3	6	0.411677	3	17	0.133156	3	7	0.288303	3	2	0.868846	3	12	0.379507	3	7	0.576606
	4	2	0.372362	4	3	0.127105	4	2	0.248242	4	4	0.83045	4	4	0.346021	4	9	0.55336
	5	7	0.329489	5	2	0.124121	5	9	0.237154	5	7	0.700165	5	10	0.213584	5	1	0.487646
	6	1	0.292588	6	12	0.0948767	6	1	0.227568	6	17	0.665779	6	17	0.199734	6	4	0.484429
	7	17	0.266312	7	10	0.0854336	7	5	0.188561	7	5	0.659962	7	11	0.195185	7	5	0.471402
	8	3	0.25421	8	1	0.0650195	8	18	0.137268	8	9	0.632411	8	5	0.188561	8	17	0.466045
	9	5	0.251414	9	5	0.0628536	9	17	0.133156	9	1	0.617685	9	15	0.172265	9	10	0.384451
	10	9	0.237154	10	8	0.0576701	10	11	0.130124	10	10	0.598035	10	2	0.165494	10	11	0.325309
	11	8	0.17301	11	15	0.0430663	11	3	0.127105	11	11	0.520494	11	3	0.158881	11	8	0.288351
	12	10	0.170867	12	7	0.0411862	12	X	0.120773	12	12	0.506009	12	20	0.157418	12	3	0.285987
	13	11	0.162655	13	20	0.0393546	13	8	0.11534	13	3	0.444868	13	1	0.130039	13	18	0.274537
	14	12	0.158128	14	6	0.0374251	14	19	0.10981	14	8	0.346021	14	7	0.123558	14	19	0.219619
	15	19	0.146413	15	19	0.0366032	15	13	0.0954502	15	16	0.299263	15	22	0.111359	15	16	0.207182
	16	18	0.137268	16	14	0.0353419	16	10	0.0854336	16	20	0.275482	16	16	0.092081	16	X	0.161031
	17	13	0.0954502	17	11	0.0325309	17	12	0.0632511	17	18	0.274537	17	9	0.0790514	17	12	0.126502
	18	20	0.0787092	18	16	0.0230203	18	16	0.0460405	18	15	0.258398	18	14	0.0706839	18	20	0.118064
	19	16	0.0690608	19	9	0	19	20	0.0393546	19	19	0.256223	19	8	0.0576701	19	13	0.0954502
	20	15	0.0430663	20	13	0	20	14	0	20	14	0.159039	20	19	0.0366032	20	14	0.0883548
	21	14	0.0353419	21	18	0	21	15	0	21	22	0.111359	21	13	0	21	15	0.0861326
	22	21	0	22	21	0	22	21	0	22	13	0.0954502	22	18	0	22	21	0
	23	22	0	23	22	0	23	22	0	23	21	0	23	21	0	23	22	0
		mean	0.214818		mean	0.0794617		mean	0.135357		mean	0.499495		mean	0.195034		mean	0.304461

## Sheet: Lin-_&_LSK+_&_LSK-
Lin-_KO	Ranking	Chromosome	Lin-_all_DEG	Ranking	Chromosome	Lin-_up_DEG	Ranking	Chromosome	Lin-_down_DEG
	1	17	19.4527	1	17	9.93456	1	17	9.51814
	2	11	18.9169	2	11	9.54995	2	11	9.367
	3	19	16.1956	3	19	8.63254	3	19	7.56303
	4	5	14.5563	4	5	7.42666	4	16	7.32729
	5	4	14.1112	5	4	7.37091	5	5	7.1296
	6	16	13.4682	6	15	7.02263	6	1	6.92686
	7	8	13.2796	7	3	6.72269	7	9	6.82828
	8	9	13.0505	8	8	6.70344	8	10	6.79178
	9	15	13.0006	9	18	6.45161	9	4	6.74024
	10	10	12.8686	10	2	6.22283	10	2	6.60326
	11	2	12.8261	11	9	6.22222	11	8	6.57616
	12	18	12.2888	12	16	6.14096	12	13	6.06732
	13	1	12.166	13	10	6.07685	13	15	5.97795
	14	3	11.1345	14	7	5.94832	14	18	5.83717
	15	6	11.0777	15	6	5.52009	15	6	5.55764
	16	7	10.9215	16	X	5.35862	16	7	4.97318
	17	13	10.7617	17	12	5.25301	17	12	4.81928
	18	12	10.0723	18	1	5.2391	18	14	4.61945
	19	14	9.01892	19	13	4.69442	19	3	4.41176
	20	X	8.615	20	14	4.39947	20	X	3.25639
		mean	12.8891		mean	6.54454		mean	6.34459
LSK+_KO	Ranking	Chromosome	LSK+_all_DEG	Ranking	Chromosome	LSK+_up_DEG	Ranking	Chromosome	LSK+_down_DEG
	1	11	22.7589	1	11	11.6722	1	11	11.0867
	2	17	21.4158	2	17	10.6484	2	17	10.7674
	3	19	18.8694	3	19	10.466	3	4	8.51399
	4	4	17.0674	4	5	8.76346	4	19	8.40336
	5	5	16.5615	5	4	8.55341	5	9	8.08081
	6	15	16.1927	6	15	8.35752	6	15	7.83517
	7	9	16	7	2	8.17935	7	5	7.79799
	8	16	15.7711	8	8	8.14595	8	16	7.6762
	9	8	15.3585	9	16	8.09491	9	6	7.39767
	10	2	14.9728	10	9	7.91919	10	3	7.39496
	11	10	14.924	11	10	7.68543	11	10	7.23861
	12	3	14.1176	12	1	6.82138	12	8	7.21256
	13	6	13.8941	13	3	6.72269	13	7	6.94783
	14	7	13.3106	14	18	6.60522	14	2	6.79348
	15	18	12.98	15	6	6.49643	15	18	6.37481
	16	1	12.834	16	7	6.36275	16	12	6.21687
	17	12	12.0964	17	12	5.87952	17	13	6.06732
	18	13	11.6032	18	14	5.58733	18	1	6.01266
	19	14	10.4707	19	13	5.53587	19	14	4.88341
	20	X	9.52185	20	X	5.27617	20	X	4.24567
		mean	15.036		mean	7.68866		mean	7.34737
LSK-_KO	Ranking	Chromosome	LSK-_all_DEG	Ranking	Chromosome	LSK-_up_DEG	Ranking	Chromosome	LSK-_down_DEG
	1	11	16.0263	1	11	10.2086	1	17	5.88935
	2	17	15.8239	2	17	9.93456	2	19	5.88235
	3	19	15.2788	3	19	9.39649	3	11	5.81778
	4	8	12.6856	4	5	8.42926	4	9	5.37374
	5	5	12.6253	5	8	7.89139	5	15	5.33952
	6	15	12.13	6	4	7.37091	6	10	5.27256
	7	4	11.8644	7	16	7.32729	7	6	4.84416
	8	16	11.8632	8	15	6.79048	8	8	4.79423
	9	10	11.8409	9	10	6.56836	9	3	4.70588
	10	9	11.7172	10	2	6.46739	10	13	4.65013
	11	2	10.9511	11	9	6.34343	11	16	4.53594
	12	18	9.90783	12	7	5.89956	12	4	4.4935
	13	7	9.67821	13	18	5.52995	13	2	4.4837
	14	3	9.66387	14	1	4.99297	14	18	4.37788
	15	6	9.42546	15	3	4.95798	15	1	4.32489
	16	1	9.31786	16	12	4.6747	16	5	4.19606
	17	13	8.5031	17	6	4.5813	17	7	3.77864
	18	12	7.75904	18	13	3.85297	18	14	3.2996
	19	X	6.88376	19	X	3.70981	19	X	3.17395
	20	14	6.6872	20	14	3.38759	20	12	3.08434
		mean	11.0317		mean	6.41575		mean	4.61591

## Sheet: MEF
MEF_KO	Ranking	chromosome	padj<0.05;|log2FC|>1	Ranking	chromosome	padj<0.05;log2FC>1	Ranking	chromosome	padj<0.05;log2FC<-1	Ranking	chromosome	padj<0.05;|log2FC|>0.58	Ranking	chromosome	padj<0.05;log2FC>0.58	Ranking	chromosome	padj<0.05;log2FC<-0.58
	1	8	4.70938	1	14	2.37571	1	8	3.86084	1	14	7.56709	1	14	6.37923	1	8	5.38821
	2	3	3.82353	2	13	1.63862	2	3	2.56303	2	8	6.44888	2	13	2.92294	2	3	3.23529
	3	18	3.76344	3	17	1.36823	3	18	2.45776	3	3	5.37815	3	1	2.49648	3	19	3.13216
	4	10	3.48525	4	18	1.30568	4	X	2.39077	4	18	5.29954	4	18	2.38095	4	X	3.05029
	5	14	3.43159	5	2	1.30435	5	10	2.3235	5	10	5.04915	5	2	2.36413	5	18	2.91859
	6	13	3.4101	6	3	1.2605	6	16	2.02373	6	13	4.96014	6	16	2.23308	6	9	2.90909
	7	X	3.33883	7	16	1.25611	7	15	1.9733	7	1	4.95781	7	10	2.18945	7	10	2.8597
	8	16	3.27983	8	1	1.23066	8	9	1.89899	8	9	4.76768	8	3	2.14286	8	15	2.55369
	9	1	3.1294	9	9	1.21212	9	1	1.89873	9	X	4.53421	9	4	2.01025	9	1	2.46132
	10	9	3.11111	10	10	1.16175	10	5	1.8938	10	16	4.46615	10	9	1.85859	10	5	2.3394
	11	5	3.04493	11	5	1.15113	11	6	1.87758	11	19	4.43086	11	17	1.84414	11	6	2.3282
	12	6	3.00413	12	6	1.12655	12	12	1.83133	12	4	4.13875	12	5	1.70813	12	16	2.23308
	13	2	2.71739	13	11	0.951336	13	13	1.77148	13	2	4.13043	13	12	1.63855	13	4	2.1285
	14	12	2.6988	14	X	0.948063	14	4	1.73433	14	5	4.04753	14	6	1.61472	14	12	2.07229
	15	17	2.67698	15	12	0.86747	15	19	1.68067	15	6	3.94292	15	X	1.48392	15	11	2.04903
	16	4	2.6015	16	4	0.867166	16	11	1.57336	16	12	3.71084	16	11	1.39041	16	13	2.0372
	17	11	2.5247	17	8	0.848536	17	2	1.41304	17	17	3.5693	17	19	1.2987	17	2	1.7663
	18	15	2.49565	18	19	0.763942	18	17	1.30874	18	11	3.43944	18	8	1.06067	18	17	1.72516
	19	19	2.44461	19	7	0.609459	19	14	1.05587	19	15	3.42426	19	15	0.870575	19	7	1.70648
	20	7	1.65773	20	15	0.522345	20	7	1.04827	20	7	2.41346	20	7	0.706972	20	14	1.18786
		mean	3.06744		mean	1.13849		mean	1.92896		mean	4.53383		mean	2.02974		mean	2.50409

## Sheet: different_DEG_threshold
OVCAR3_KD_X7	Ranking	Chromosome	padj < 0.05	Ranking	Chromosome	padj<0.05;log2FC>0	Ranking	Chromosome	padj<0.05;log2FC<0	Ranking	Chromosome	padj<0.05;|log2FC|>0.263	Ranking	Chromosome	padj<0.05;log2FC>0.263	Ranking	Chromosome	padj<0.05;log2FC<-0.263
	1	2	10.1059	1	21	4.5657	1	2	7.89595	1	2	10.0599	1	21	4.45434	1	2	7.89595
	2	7	8.77026	2	1	3.90528	2	7	5.11598	2	7	8.73848	2	1	3.79926	2	7	5.11598
	3	19	7.05462	3	9	3.765	3	19	3.6736	3	19	7.02211	3	9	3.72362	3	19	3.6736
	4	9	6.49566	4	17	3.73182	4	9	2.77203	4	9	6.41291	4	17	3.70019	4	9	2.77203
	5	1	6.16717	5	7	3.68605	5	6	2.67128	5	1	6.0258	5	7	3.65427	5	6	2.67128
	6	3	6.08538	6	3	3.63306	6	11	2.59516	6	17	5.97723	6	3	3.54223	6	11	2.59516
	7	17	6.00886	7	22	3.59862	7	X	2.57649	7	3	5.87345	7	22	3.52941	7	X	2.57649
	8	10	5.88962	8	20	3.59521	8	8	2.55805	8	10	5.80725	8	20	3.52863	8	8	2.55805
	9	22	5.74394	9	10	3.50082	9	3	2.54314	9	22	5.60554	9	10	3.45964	9	3	2.54314
	10	21	5.67929	10	19	3.38101	10	12	2.48171	10	21	5.56793	10	19	3.38101	10	12	2.48171
	11	20	5.59254	11	16	3.36826	11	14	2.43486	11	20	5.45939	11	16	3.33084	11	14	2.43486
	12	12	5.56793	12	13	3.29444	12	10	2.42998	12	12	5.44066	12	13	3.29444	12	10	2.42998
	13	11	5.33449	13	12	3.14986	13	1	2.36791	13	11	5.30565	13	12	3.08622	13	1	2.36791
	14	6	5.31113	14	8	2.75482	14	17	2.30867	14	6	5.2797	14	11	2.73933	14	17	2.30867
	15	8	5.27351	15	11	2.73933	15	18	2.29249	15	8	5.19481	15	8	2.71547	15	18	2.29249
	16	14	5.04058	16	14	2.64844	16	5	2.24463	16	14	4.91243	16	6	2.63985	16	5	2.24463
	17	16	4.79042	17	6	2.63985	17	22	2.21453	17	16	4.71557	17	14	2.60572	17	22	2.21453
	18	13	4.66712	18	4	2.56223	18	20	2.06391	18	13	4.66712	18	4	2.52562	18	20	2.06391
	19	5	4.65192	19	5	2.50488	19	4	1.93997	19	5	4.5218	19	5	2.40729	19	4	1.93997
	20	4	4.46559	20	15	2.28252	20	15	1.67959	20	4	4.35578	20	15	2.23945	20	15	1.67959
	21	X	4.34783	21	2	2.20994	21	16	1.45958	21	X	4.34783	21	2	2.20994	21	16	1.45958
	22	15	3.91904	22	X	1.77134	22	13	1.37268	22	15	3.78984	22	X	1.77134	22	13	1.37268
	23	18	3.55731	23	18	1.26482	23	21	1.22494	23	18	3.55731	23	18	1.26482	23	21	1.22494
